# Supplementary material for: Three-Dimensional Porous Artemia Cyst Shell Biochar-Supported Iron Oxide Nanoparticles for Efficient Removal of Chromium from Wastewater
Source: Molecules. 2025 Apr 13;30(8):1743. doi: 10.3390/molecules30081743 (PMC12029975; doi:10.3390/molecules30081743)
Supplement: Supplementary file 1 [file molecules-30-01743-s001.zip]

Archive with 1 entries (1 files):
- molecules-3530543-supplementary.pdf
